# Supplementary material for: Ice Nucleation and Freezing Consequences in Perennial Plants
Source: Physiol Plant. 2026 Jun 7;178(3):e70961. doi: 10.1111/ppl.70961 (PMC13242972; doi:10.1111/ppl.70961)
Supplement: Supplementary file 1 — Table S1: Mean field ice nucleation temperatures compiled from published studies or personal data for 22 species belonging to six taxonomic groups. [file PPL-178-e70961-s001.xlsx]

## Sheet: field_freezing_temperatures_ND
Mean field ice nucleation temperatures compiled from published studies or personal data for 22 species belonging to six taxonomic group.
Species	Common_Name	Taxonomic_Group	T_nucleation_mean	T_nucleation_SD	Notes	Ref.
Prunus persica	Peach	Temperate woody species	-2.2	0.4	Ice nucleation within shoots of fruit trees at full bloom	Ashworth & Davis 1984 (J. Am. Soc. Hort. Sci. 109:198-201)
Malus domestica	Apple	Temperate woody species	-2.6	0.2
Pyrus communis	Pear	Temperate woody species	-2.2	0.5
Malus domestica	Apple	Temperate woody species	-1.3	0.4	Field ice nucleation; no significant supercooling observed	Ashworth & Davis 1986 (HortScience 21:1233-1234)
Fagus sylvatica	Beech	Temperate woody species	-1.6	0.2
Cornus florida	Dogwood	Temperate woody species	-1.8	0.2
Ilex crenata	Japanese holly	Temperate woody species	-1.6	0.2
Juniperus chinensis	Chinese juniper	Temperate woody species	-1.3	0.6
Pyrus communis	Pear	Temperate woody species	-2.1	0.7
Rubus spp.	Thornless blackberry	Temperate woody species	-1.6	0.4
Pinus strobus	White pine	Temperate woody species	-1.2	0.6
Taxus cuspidata	Japanese yew	Temperate woody species	-2	0.4
Senecio keniodendron	Giant groundsel	Alpine rosette plants	-3.2	0.2	Outer leaves freeze nocturnally; single freezing exotherm detected; inner bud remains warmer	Beck et al. 1982 (Plant Cell Environ. 5:215-222)
Senecio brassica	Cabbage groundsel	Alpine rosette plants	-4.2	0.2
Lobelia keniensis	Kenya lobelia	Alpine rosette plants	-1	0.2
Lobelia telekii	Teleki's lobelia	Alpine rosette plants	-1.4	0.2
Holcus lanatus	Yorkshire fog	Herbaceous species	-2	0.5	Field freezing via hydathodes; studied with infrared video thermography	Pearce & Fuller 2001 (Plant Physiol. 125:227-240)
Ranunculus glacialis	Glacier buttercup	Herbaceous species	-2.6	0.9	Field freezing measured in situ	Stegner et al. 2020b (Int. J. Mol. Sci. 21:7042)
Asplenium trichomanes	Maidenhair spleenwort	Non-vascular plants (ferns)	-3.2	0.55	Field ice nucleation in desiccation-tolerant fern; freezing studied with IDTA; tolerant to freezing at -7°C	Fernandez-Marin et al. 2021 (J. Exp. Bot. 72:3168-3184)
Ceterach officinarum	Rustyback fern	Non-vascular plants (ferns)	-3.59	0.26	Desiccation-tolerant fern; field freezing observed; tolerant to freezing
Polypodium vulgare	Common polypody	Non-vascular plants (ferns)	-3.99	0.18	Field freezing temperature; non-desiccation-tolerant fern
Asplenium scolopendrium	Hart's tongue fern	Non-vascular plants (ferns)	-2.87	0.18	Field freezing temperature; non-desiccation-tolerant fern
Trachycarpus fortunei	Chinese windmill palm	Tree-like monocots	-3.3	1	Field ice nucleation temperature; leaves supercool — HTE at ~-6 to -8°C in lab; field nucleation similar to other species at -3.3 ± 1.0°C	Stegner et al. 2024 (Plant Cell Environ.)
Citrus limon	Lemon	Evergreen subtropical trees	-5.6	2026-01-02	Field freezing temperature; non-desiccation-tolerant fern	unpublished data from Stegner, available on reasonable request
Malus domestica	Apple	Temperate woody species	-1.9	0.4	Field freezing; IDTA	Pramsohler et al. 2012
